# Supplementary material for: Acute Effects of Inorganic Nitrate Intake on Brachial and Femoral Flow-Mediated Vasodilation, and on Carotid Artery Reactivity Responses: Results of a Randomized, Double-Blinded, Placebo-Controlled Cross-Over Study in Abdominally Obese Men
Source: Nutrients. 2022 Aug 29;14(17):3560. doi: 10.3390/nu14173560 (PMC9460748; doi:10.3390/nu14173560)
Supplement: Supplementary file 1 [file nutrients-14-03560-s001.zip]

Archive with 1 entries (1 files):
- nutrients-1841284-supplementary.pdf
